# Supplementary material for: A systematic review of mental health outcome measures for young people aged 12 to 25 years
Source: BMC Psychiatry. 2015 Nov 14;15:279. doi: 10.1186/s12888-015-0664-x (PMC4647516; doi:10.1186/s12888-015-0664-x)
Supplement: Additional file 2: — Mental health outcome measures used with young people 12 to 25 years [78–248]. (XLSX 46 kb) [file 12888_2015_664_MOESM2_ESM.xlsx]

## Sheet: MH
Type of outcome measure	Outcome measure	Reference no.	Age range, mean age	Reporter	Mental health diagnosis	Research design	Setting	Change magnitude	Time frame (mean)	Follow up sample size	Gender (f%)	Ethnicity	Socioeconomic status	Country	Feedback monitoring system
Cognition and Emotion	Brief Psychiatric Rating Scale (BPRS)	[78]	17 - 30, 22	NA	Schizophrenia	Treatment effects	Community mental health service	NA	6 months & 1 year	101	28%	NA	NA	Italy	N
		[79]	16 - 35, 23	NA	First episode psychosis	Randomised trial	Psychiatric teaching hospital	NA	3 & 9 months	29	10%	Primarily Caucasian 41%	NA	NA	N
		[80]	16 - 26, 21.79	NA	First episode psychosis	Treatment effects	Early Psychosis Prevention and Intervention Centre	NA	12 & 24 weeks	12	14%	NA	NA	Australia	N
		[81]	12 - 18, 15.2	Clinician	Psychosis	Randomised trial	Centre for Child and Adolescent Psychiatry	Significance	6 months	25	46%	NA	NA	Norway	N
		[82]	14 - 22, 18	NA	Schizophrenia	Randomised trial	Community mental health services	Significance	14 & 26 weeks	31	35%	NA	NA	England	N
	(BPRS-E)	[83]	16 - 36, 23.1	NA	Psychosis	Treatment effects	Outreach and support intervention services	Effect sizes: - Total d = 0.47	1 year	101	33%	Primarily Caucasian 66%	NA	America	N
		[84]	14 - 22, 17.2	Clinician	Borderline personality disorder	Treatment effects	Youth community agency	Significance	6 weeks	11	85%	NA	NA	NA	N
	(BPRS-E)	[85]	15 - 25, 20.4	Clinician	First episode psychosis	Treatment effects	Early psychosis prevention and intervention	Significance	3 & 12 months	22	32%	NA	NA	Australia	N
		[86]	7 - 16, 12.8	NA	Childhood onset schizophrenia	Randomised trial	National institute of mental health study	Significance	2 years	25	40%	Primarily Caucasian 56%	NA	NA	N
		[87]	15 -34, 23.6	NA	Schizophrenia	Treatment effects	University hospital	Significance	1 week	7	29%	NA	NA	Japan	N
		[88]	17 - 25, 21.4	NA	First episode psychosis	Randomised trial	Early psychosis prevention and intervention centre	Significance	6 months	41	20%	NA	NA	Australia	N
		[89]	12 - 21, 15.9	NA	Schizophrenia	Treatment effects	Multicentre trial	Significance	6 weeks	60	29%	NA	NA	Germany	N
		[90]	16 - 38, 22.2	NA	Schizophrenia	Treatment effects	Centre for addiction and mental health	Significance	12 weeks	244	26%	Primarily Caucasian 50%	NA	Canada	N
		[91]	15 - 24, 19	NA	First episode psychosis	Randomised trial	Early psychosis prevention and intervention centre	Significance	4 weeks	126	NA	NA	NA	Australia	N
	(BPRS-C)	[92]	NA, 13.4	Clinician	Mixed	Treatment effects	Child mental health centres	Significance	90 days	1187	55%	NA	NA	America	N
		[93]	14 - 30, 18	NA	Risk of psychosis	Randomised trial	Mental health clinic	Significance	12 months	105	61%	NA	NA	Australia	N
		[94]	12 - 25, 18.5	NA	Bipolar disorder	Randomised trial	Medical centres	Significance	24 weeks	28	32%	Taiwanese	NA	Taiwan	N
		[95]	12 - 26, 18.28	Clinician	Schizophrenia	Treatment effects	Hospitals	Significance	24 weeks	36	39%	NA	NA	Taiwan	N
	Child Behaviour Check List (CBCL)	[96]	10 -18, 14.7	Parents	Suicidal behaviour	Randomised trial	Psychiatric hospital	Significance	2 months	160	69%	Primarily Hispanic 45%	NA	America	N
		[63]	4 - 21, 13.9	Parents	Mixed	Treatment effects	Private psychiatric facility	NA	Hospital: 12 days Residential: 103 days	1723	48%	Primarily Caucasian 86%	NA	NA	N
		[97]	4 - 16, 12.2	NA	Mixed	Non randomised trial	Managed care organisation	Significance	6 months	278	42%	Primarily Caucasian 72%	NA	NA	N
		[64]	12 - 19, NA	Parents	Mixed	Randomised trial	Neuropsychiatric unit for children and adolescents	NA	9 months	20	15%	NA	NA	Italy	N
		[98]	11 - 17, 13.23	Parents	Mixed	Treatment effects	Children's mental health agency	Significance	NA	150	52%	Primarily Caucasian 48%	NA	NA	N
		[99]	11 - 17, 13.23	Parents	Mixed	Treatment effects	Community mental health centre	Significance	NA	150	52%	Primarily Caucasian 48%	NA	NA	N
		[100]	NA, 12.9	NA	Mixed	Non randomised trial	Mental health unit	Significance	3 years	73	17%	NA	Primarily low socioeconomic status 66%	NA	N
		[81]	12 - 18, 15.2	Parents	Psychosis	Randomised trial	Centre for child and adolescent psychiatry	Significance	6 months	25	46%	NA	NA	Norway	N
		[101]	NA, 13.5	NA	Mixed	Treatment effects	Residential treatment centre	Significance	6 months	1649	43%	Primarily Caucasian 61%	NA	America	N
		[102]	13 - 18, NA	Parents	Mixed	Treatment effects	Community mental health centre	Effect sizes: - Treatment group CBCL Total = .37 - Control CBCL NS	12 weeks	79	33%	Primarily Caucasian 51%	Primarily Medicaid funded 40%	NA	N
		[103]	12 - 17, 14.2	Parents	Mixed	Treatment effects	Mental health service	Significance	6 months	240	NA	NA	NA	America	N
		[104]	6 - 18, 14.7	Parents	Mixed	Treatment effects	Youth welfare institutions	Effect sizes: -CBCL total problems d = 0.2	8 months	406	36%	NA	NA	Sweden	N
		[105]	6 - 17, 13	Clinician Parents	Mixed	Treatment effects	Residential treatment centre	Significance	181 days & 16 months	28	51%	Primarily Caucasian 72%	NA	NA	N
		[106]	14 - 17, 15.7	Parents	Mixed	Treatment effects	Child and youth mental health service	Effect sizes: - d = 0.70	5 week & 3 months	9	70%	NA	NA	Australia	N
		[107]	11 - 17, 13.6	Parents	Mixed	Treatment effects	Outpatient mental health centre	Significance	6 months	100	41%	Primarily Caucasian 43%	NA	America	N
		[108]	11 - 20, 16.2	Parents	Mixed	Treatment effects	Mental health services	NA	2 years	369	27%	Primarily Caucasian 45%	NA	America	N
		[109]	12 - 18, 15.11	Parents	Mixed	Non randomised trial	Child and adolescent mental health service	Significance	12 months	55	58%	NA	NA	NA	N
		[110]	11 - 18, 13.47	NA	Mixed	Treatment effects	Outpatient mental health clinic	Significance	6 month	143	38%	Primarily Caucasian 45%	NA	America	N
		[111]	5 - 17, 12.7	Parents	Mixed	Treatment effects	Mental health centre	Significance	6, 12, 18 & 24 months	82	35%	Primarily Caucasian 72%	Primarily low income 58%	America	N
		[112]	11 - 17, 13.7	Parents	Mixed	Treatment effects	Community mental health service	Significance	NA	31	65%	NA	NA	Canada	N
		[113]	6 - 18, 12.3	NA	Mixed	Non randomised trial	Community mental health services	Significance	6 months	850	38%	Primarily Caucasian 51%	Primarily at/below poverty line 70%	NA	N
		[114]	10 - 17, 12.9	Parents	Mixed	Treatment effects	Psychiatric Inpatient Unit	Significance	2 weeks, 4, 10 & 16 months	156	35%	Primarily African American 65%	Primarily welfare supported 70%	America	N
		[115]	12 - 18, 15.3	Parents	Depression	Randomised trial	Child and adolescent mental health service	Significance	9 months	66	66%	Primarily born in Australia 90%	NA	Australia	N
		[116]	12 - 19, 14.2	Parents Teacher	Mixed	Treatment effects	Adolescent day treatment unit	Parents - Significance Teacher - NA	2.5 & 3.5 years	20	60%	NA	NA	NA	N
		[117]	13 - 18, 15.40	Parents	Mixed	Randomised trial	Mental health clinic	Significance	5 week & 3 months	80	75%	NA	NA	Australia	N
		[118]	9 -18, 13.52	Parents	Mixed	Treatment effects	Centre for mental health services	NA	6 & 12 months	121	38%	Primarily African American 83%	Primarily family income less than $5000 30%	America	N
		[119]	9 - 16, 13.7	Parents	Anorexia nervosa	Treatment effects	Hospital	Significance	6 months	13	NA	NA	NA	NA	N
		[120]	12 - 17, NA	Parents	None	Naturalistic	General practice	Significance	1 year	114	NA	Dutch	NA	Netherlands	N
		[121]	8 - 18, 13.89	NA	Mixed	Naturalistic/treatment effects	Mental health treatment facility and schools	Significance	1, 2, 3, 4, 5, 6 & 7 years	628	25%	Primarily Caucasian 71%	NA	America	N
	General Health Questionnaire-12 (GHQ-12)	[122]	12 - 18, 14.1	Young person	None	Treatment effects	Transcultural mental health centre	Significance	10 weeks	192	54%	Primarily born overseas 81%	NA	Australia	N
		[123]	17 - 20, 18.2	Young person	None	Naturalistic	University	NA	1, 2, 3, 4, 5 & 6 years	1253	52%	Primarily Caucasian 73%	NA	America	N
		[124]	16 - 17, NA	Young person	None	Naturalistic	Careers service	Significance	1 year	104	46%	NA	NA	England	N
	(30-item)	[125]	NA, 14.2	Young person	None	Naturalistic	Social welfare department	NA	1 year	199	53%	Chinese	Low socioeconomic status	Hong Kong	N
		[126]	16 - 19, 17.42	Young person	None	Naturalistic	Schools	Significance	9 months	168	58%	NA	NA	Australia	N
		[127]	16 - 25, NA	Young person	None	Naturalistic	General community	Significance	1, 2, 3 & 4 years	6151	NA	Australian	NA	Australia	N
		[128]	16 - 16, 16	Young person	None	Naturalistic	Schools	Significance	7 months & 2 years	413	50%	English	NA	England	N
	(30-item)	[129]	NA, 13	NA	None	Naturalistic	Schools	NA	1 year	378	49%	Chinese	NA	Hong Kong	N
	Kessler Psychological Distress Scale (K10)	[130]	12 - 25, 17.13	Young person	Mixed	Treatment effects	Private practice	Significance	NA	31	52%, 1 transgender participant	NA	NA	Australia	N
		[131]	16 - 25, 19.2	NA	Depression	Non randomised trial	Youth alcohol and other drug agencies	Significance	3 & 6 months	67	37%	NA	NA	Australia	N
		[48]	13 - 14, 13.38	Young person	None	Randomised trial	Schools	Effect sizes: - K-10 = .24	9 weeks	36	56%	NA	NA	Australia	N
		[132]	17 - 24, NA	Young person	None	Naturalistic	NA	NA	1 year	2937	54%	NA	NA	Australia	N
	Strengths and Difficulties Questionnaire (SDQ)	[133]	12 - 18, NA	NA	Depression	Treatment effects	Child and adolescent mental health service	Effect sizes: - SDQ-emotional d = .15, .35 - SDQ-impact d = .51, 1.13	8 weeks & 3 months	7	91%	NA	NA	England	N
	(Impact Supplement - Adapted)	[134]	8 - 18, 12.5	Clinician Parents Young person (11 - 18)	Mixed	Treatment effects	Child and adolescent mental health service	NA	7 weeks	47	46%	NA	NA	England	N
		[135]	NA, 13.71	Parents	Suicidal behaviours	Treatment effects	Child and adolescent mental health service	Significance	8 weeks & 8 months	17	75%	NA	NA	Ireland	N
		[136]	NA, 14.2	Young person	Mixed	Randomised trial	Schools	Significance	6 weeks	27	78%	NA	NA	Scotland, England	N
		[56]	11 - 19, 15	Parents Young person	Mixed	Treatment effects	Child and adolescent mental health service	Significance	1 year	31	61%	NA	NA	England	N
	(Session by Session - Follow up & impact supplement - Adapted)	[56]	11 - 19, 15	Parents Young person	Mixed	Treatment effects	Child and adolescent mental health service	Significance	Routine - 1 year	31	61%	NA	NA	England	Y
		[137]	12 - 16, 14.87	Young person	Depression	Treatment effects	Child and adolescent mental health service	Significance	2.7 & 6 months	17	85%	NA	NA	England	N
		[138]	12 - 16, 14	Young person	Deliberate self harm	Randomised trial	Child and adolescent mental health service	Significance	8 weeks, 6 & 12 months	72	90%	NA	NA	Australia	N
		[139]	12 - 18, 15.5	NA	Deliberate self harm	Randomised trial	Child and adolescent mental health service	Significance	3 months	70	80%	Primarily Caucasian 53%	Primarily no regular employment 30%	England	N
		[52]	12 - 18, 14.9	Young person	Depression	Randomised trial	Child and adolescent psychiatric service	Reliable change (improvement): (ACT) - Post treatment 26% - Follow up 38% (TAU) - Post treatment 0% - Follow up 0%	Post treatment & 3 months after post treatment	12	71%	NA	NA	NA	N
		[140]	7 - 17, 12.5	Young person	None	Treatment effects	School	Significance	Routine - 5.5 sessions	202	57%	NA	NA	NA	N
		[141]	8 - 18, 12.91	NA	None	Naturalistic	General community	Significance	3 years	454	50%	NA	NA	NA	N
		[142]	15 - 16, NA	Young person	None	Naturalistic	Schools	Significance	3 years	2489	55%	NA	NA	Norway	N
		[143]	12 - 17, 13.7	Young person	None	Naturalistic	Youth health care divisions	NA	2 years	749	54%	NA	NA	Netherlands	N
		[144]	11 - 16, 13	Parents Young person	None	Naturalistic	Schools	Significance	1 year	234	50%	Afghans	Primarily "food insecure" 64%	Afghanistan	N
		[145]	8 - 18, 12.4	NA	None	Naturalistic	General community	NA	3 years	454	52%	Spanish	NA	NA	N
	Symptom and Functioning Severity Scale (SFSS)	[12]	11 - 18, 15.03, 14.57	Clinician Parents Young person	Mixed	Randomised trial	Private health organisation	Effect sizes (overall): - Clinician = .17 - Parents = NS - Young person = .30 Effect sizes (feedback intervention): - Clinician = .24 - Parent = .27 - Young person = .18	Routine - NA	340	49%	Primarily Caucasian 49%	NA	NA	Y
		[146]	11 - 18, 15	Clinician Parents Young person	Mixed	Treatment effects	Mental health services	NA	Routine - 16 weeks	356	NA	NA	NA	NA	N
	Symptom Checklist 90 Revised (SCL-90-R)	[54]	16 - 23, 19	Clinician	Mixed	Treatment effects	Community based clinic	Reliable change: - Reliable improvement 67% - No change 33% - Reliable deterioration 0% Clinically significant change: (Proportion with clinically significant symptoms) - Pretherapy 73% - Posttherapy 27% - Clinically significant improvement 57%	11 months and 1 year	41	82%	Primarily Swedish	NA	Sweden	N
		[147]	12 - 17, 14	Young person	Anorexia nervosa	Treatment effects	University treatment centre	Significance	10.25 sessions & 6 months after 10.25 sessions	23	100%	Chinese	NA	Hong Kong	N
		[50]	14 - 18, 15	NA	Mixed	Randomised trial	Child and adolescent psychiatry department	Reliable change (improvement): (MBSR) - Somatization 32.4% - Obsessive 41.2% - Interpersonal 26.5% - Depression 41.2% - Anxiety 23.5% - Hostility 20.6% (TAU) - Somatization 12.5% - Obsessive 17.5% - Interpersonal27.5% - Depression 27.5% - Anxiety 20% - Hostility 22.5%	8 weeks & 3 months	74	73%	Primarily Caucasian 45%	NA	NA	N
		[148]	14 - 18, 15.35	NA	Mixed	Treatment effects	Child and adolescent psychiatric department	NA	8 weeks & 3 months	102	73%	Primarily Caucasian 45%	NA	NA	N
		[149]	NA, 15	Young person	Mixed	Treatment effects	Adolescent inpatient psychiatric unit	Clinically significant change: - 78%	8.27 days	104	48%	NA	NA	NA	N
		[150]	14 - 19, 15.98	NA	Borderline personality disorder	Randomised trial	Mental health centres	Effect sizes: ERT + TAU - Post d = 0.29 - Follow up d = 0.58 TAU - Post d = 0.37	6 & 12 months	109	96%	NA	NA	Netherlands	N
		[151]	11 - 14, 12.5	Young person	None	Randomised trial	School	Significance	3 & 6 months	41	0%	Primarily African American 95%	NA	NA	N
	(SCL-5)	[152]	13 - 18, 15.8	NA	None	Naturalistic	Schools	NA	3 years	1619	50%	NA	NA	Norway	N
	(SCL-10)	[142]	15 - 16, NA	NA	None	Naturalistic	Schools	Significance	3 years	2489	55%	NA	NA	Norway	N
		[153]	15 - 20, 16.7	Young person	None	Naturalistic	General community	NA	2 years	993	48%	German	NA	Germany	N
		[154]	12 - 14, 12.6	NA	None	Naturalistic	Schools	NA	6 years	406	NA	NA	NA	America	N
	(SCL 5)	[155]	12 - 17, 14.4	NA	None	Naturalistic	Schools	NA	4 years	2354	54%	Norwegian	NA	Norway	N
	Youth Self-Report (YSR)	[63]	11 - 21, NA	Young person	Mixed	Treatment effects	Private psychiatric facility	NA	Hospital: 12 days Residential: 103 days	1723	48%	Primarily Caucasian 86%	NA	NA	N
	(Modified "kids" to "young people")	[156]	12 - 25, 18.7	Young person	Mixed	Treatment effects	Community mental health clinic	Reliable change: - Improvement 28.6% - No change 63.3% - Deterioration 8.2% Clinically significant change: (Proportion with clinically significant symptoms) - Intake 73.5% - 3 months 51%	3 months	49	74%	NA	NA	NA	N
	(YSR 11 -18, Young Adult Self-Report (YASR) 18 - 30)	[157]	15 - 18, NA	NA	Borderline personality disorder	Randomised trial	Government funded health service for young people	NA	6, 12 & 24 months	78	NA	NA	NA	Australia	N
		[98]	11 - 17, 13.23	Young person	Mixed	Treatment effects	Children's mental health agency	Significance	NA	150	52%	Primarily Caucasian 48%	NA	NA	N
		[99]	11 - 17, 13.23	Young person	Mixed	Treatment effects	Community mental health centre	Significance	NA	150	52%	Primarily Caucasian 48%	NA	NA	N
		[100]	NA, 12.9	NA	Mixed	Non randomised trial	Mental health unit	Significance	3 years	73	17%	NA	Primarily low socioeconomic status 66%	NA	N
		[158]	14 - 19, 16.14	NA	Borderline personality disorder	Randomised trial	Mental health centre	Effect sizes: - ERT + TAU YSR subscale internalizing = .18 - ERT + TAU YSR subscale externalizing = .33 - TAU YSR subscale internalizing = .04 - TAU YSR subscale externalizing = .15	NA	26	88%	Primarily Caucasian 95%	NA	Netherlands	N
		[102]	13 - 18, NA	Young person	Mixed	Treatment effects	Community mental health centre	Significance	12 weeks	79	33%	Primarily Caucasian 51%	Primarily Medicaid funded 40%	NA	N
		[103]	12 - 17, 14.2	Young person	Mixed	Treatment effects	Mental health service	Significance	6 months	240	NA	NA	NA	America	N
		[159]	12 - 18, NA	Young person	Mixed	Treatment effects	Youth welfare institutions	Effects sizes: - YSR total problems d = 0.31	8 months	398	36%	NA	NA	Germany	N
		[107]	11 - 17, 13.6	Young person	Mixed	Treatment effects	Outpatient mental health centre	Significance	6 months	100	41%	Primarily Caucasian 43%	NA	America	N
	(YSR 11 -18, YASR 18 - 30)	[160]	15 - 18, 16.3	NA	Borderline personality disorder	Non randomised trial	Youth mental health service	Significance	6, 12 & 24 months	110	74%	NA	Primarily low socioeconomic status 57%	NA	N
		[108]	11 - 20, 16.2	Young person	Mixed	Treatment effects	Mental health services	NA	2 years	369	27%	Primarily Caucasian 45%	NA	America	N
		[109]	12 - 18, 15.11	Young person	Mixed	Non randomised trial	Child and adolescent mental health service	Significance	12 months	55	58%	NA	NA	NA	N
		[110]	11 - 18, 13.47	NA	Mixed	Treatment effects	Outpatient mental health clinic	Significance	6 month	143	38%	Primarily Caucasian 45%	NA	America	N
		[161]	13 - 16, 13.8	Young person	Mixed	Randomised trial	Schools	Significance	14 weeks	40	100%	NA	NA	India	N
		[116]	12 - 19, 14.2	Young person	Mixed	Treatment effects	Adolescent day treatment unit	Significance	2.5 & 3.5 years	20	60%	NA	NA	NA	N
		[162]	NA, 15.75, 12.95	Young person	Mixed	Treatment effects	Schools	NA	6 months	181	63%	Primarily African American 76%	NA	America	N
	(YSR 11 - 18) (YASR Dutch sample - 18+) (Adult Self-Report (ASR) Turkish sample 18+)	[163]	11 - 18, 14.5 13.6	Young person	None	Naturalistic	General community	Significance	10 years	970	NA	Dutch and Turkish	NA	Netherlands	N
	(YSR 11 -18, YASR 18 - 30)	[164]	15 - 18, NA	Young person	None	Naturalistic	General community	Significance	4 years	364	57%	Dutch	NA	Netherlands	N
Functioning	Child and Adolescent Functional Assessment Scale (CAFAS)	[63]	4 - 21, 13.9	Clinician	Mixed	Treatment effects	Private psychiatric facility	NA	Hospital: 12 days Residential: 103 days	1723	48%	Primarily Caucasian 86%	NA	NA	N
		[165]	NA, 13.7	NA	Mixed	Treatment effects	Child and adolescent mental health division	Significance	NA	2171	37%	Primarily multiethnic 21%	NA	America	N
		[166]	NA, 14.78	Clinician	Mixed	Treatment effects	Child and adolescent mental health division	Effect sizes: - CAFAS d = -0.29	135.8 days	122	41%	Primarily multiethnic 46%	NA	NA	N
		[167]	5 - 16, 13.88	NA	Mixed	Non randomised trial	Residential mental health centres/home based service	Significance	Residential: 7.8 months Home based: 5.25 months	210	25%	NA	NA	Canada	N
		[103]	12 - 17, 14.2	Clinician	Mixed	Treatment effects	Mental health service	Significance	6 months	240	NA	NA	NA	America	N
		[168]	NA, 13.5	Clinician	Mixed	Treatment effects	Child and adolescent mental health division	Effect sizes: - 3 months = -0.47 - 6 months = -0.65 - 9 months = -0.78	3, 6 & 9 months	48	31%	Primarily multiethnic 67%	NA	America	N
		[162]	NA, 15.75, 12.95	Clinician	Mixed	Treatment effects	Schools	NA	6 months	181	63%	Primarily African American 76%	NA	America	N
		[169]	NA, 12.6	Clinician	Depression	Treatment effects	Community mental health centres	Significance	4 months	20	33%	Primarily Hispanic 52%	NA	America	N
	Children’s Global Assessment Scale (CGAS)	[170]	NA, 16.2	NA	Eating disorder	Treatment effects	Specialist inpatient hospital	NA	11 & 23 months	41	94%	NA	NA	England, Wales	N
		[171]	7 - 17, 14.75	NA	Mixed	Treatment effects	Child and adolescent mental health service	Significance	Median 17 weeks	49	66%	NA	NA	Scotland	N
		[53]	15 - 19, 18.15	Clinician	Depression	Randomised trial	Health service prenatal clinic	Reliable change (improvement): (Living in harmony condition) - 8 weeks 77% - 12 weeks 68% - 20 weeks 81% - 32 weeks 77% (Education support condition) - 8 weeks 68% - 12 weeks 88% - 20 weeks 76% - 32 weeks 84%	8, 12, 20 & 32 weeks	13	100%	Apache American Indian	NA	NA	N
		[172]	NA, 15.6	NA	Anxiety/Social anxiety	Treatment effects	School and psychiatric unit	Significance	1 year	24	62%	NA	NA	Australia	N
		[173]	12 - 18, 15.9	Clinician	Depression	Treatment effects	Psychiatric institute clinical research centre	Significance	8 weeks	15	68%	NA	NA	America	N
		[174]	12 - 17.6, 15.4	Clinician	Mixed	Treatment effects	Inpatient national health service units	Effect sizes: -Discharge = 1.0 - Follow up = 1.0	Discharge & 1 year post discharge	59	64%	NA	NA	England, Wales	N
		[104]	4 - 19, 12	Clinician	Mixed	Treatment effects	Child and adolescent mental health service	Significance	13.1 visits	12613	52%	NA	NA	Sweden	N
		[175]	NA, 15.9	NA	Mixed	Treatment effects	Adolescent inpatient hospital unit	Significance	51 days	118	58%	NA	NA	England	N
		[176]	8 -17, 13.3	NA	Obsessive compulsive disorder	Treatment effects	Outpatient child and adolescent psychiatry clinic	Significance	14 weeks, 6 & 9 months	24	50%	Primarily Norwegian 96%	NA	Norway	N
		[105]	6 - 17, 13	NA	Mixed	Treatment effects	Residential treatment centre	Significance	181 days	28	51%	Primarily Caucasian 72%	NA	NA	N
		[177]	13 - 17, 15.5	NA	Schizophrenia	Randomised trial	Multicentre study	Significance	6 months	385	39%	Primarily Caucasian 73%	NA	Belgium, Bulgaria, Czech Republic, Estonia, Germany, India, Poland, Romania, Russia, Spain, Ukraine, and America	N
		[178]	12 - 18, 15.1	Clinician	Mixed	Treatment effects	Child and adolescent mental health service	Significance	NA	67	47%	NA	NA	Australia	N
	(CGAS 15 - 17, GAS 18 - 24)	[179]	15 - 17, NA	NA	Mixed	Treatment effects	Youth public mental health	Significance	6 months	106	59%	NA	NA	Australia	N
		[108]	11 - 20, 16.2	Clinician	Mixed	Treatment effects	Mental health services	NA	2 years	369	27%	Primarily Caucasian 45%	NA	America	N
		[180]	12 - 18, 15.1	Clinician	Depression	Randomised trial	School-based health clinics	NA	12 weeks	63	84%	Primarily Hispanic 71%	NA	America	N
		[56]	11 - 19, 15	Clinician	Mixed	Treatment effects	Child and adolescent mental health service	Significance	1 year	31	61%	NA	NA	England	N
		[137]	12 - 16, 14.87	Clinician	Depression	Treatment effects	Child and adolescent mental health service	Significance	2.7 & 6 months	17	85%	NA	NA	England	N
		[49]	10 -13 ,12	Clinician	Anxiety	Treatment effects	Community cross-section study	Effects sizes: - CGAS = 1.93	7 & 14 weeks	20	79%	NA	NA	Brazil	N
		[92]	NA, 13.4	Clinician	Mixed	Treatment effects	Child mental health centres	Significance	90 days	1187	55%	NA	NA	America	N
		[181]	11 - 17, 14	Clinician	Depression	Randomised trial	Child and adolescent mental health service	Significance	28 weeks	200	74%	Primarily Caucasian 97%	NA	England	N
		[182]	10 - 18, 15.3	NA	Mixed	Treatment effects	Child and adolescent mental health service	Significance	77 days	97	68%	NA	NA	Turkey	N
		[183]	6 - 17, 12	NA	Depression	Randomised trial	Hospital, general practices & academic centres	NA	10 weeks	333	51%	Primarily Caucasian 70%	NA	NA	N
		[138]	12 - 16, 14	Clinician	Deliberate self harm	Randomised trial	Child and adolescent mental health service	Significance	8 weeks, 6 & 12 months	72	90%	NA	NA	Australia	N
		[139]	12 - 18, 15.5	NA	Deliberate self harm	Randomised trial	Child and adolescent mental health service	Significance	3 months	70	80%	Primarily Caucasian 53%	Primarily no regular employment 30%	England	N
		[184]	10 -17, 14	Clinician	Bipolar disorder & schizophrenia/schizoaffective disorder	Treatment effects	Multi site study	Significance	4 days, 1, 2, 12 & 27 weeks	38	33%	NA	NA	NA	N
		[185]	13 - 17, NA	Clinician	Mixed	Randomised trial	Psychiatric unit	Significance	2 weeks	24	NA	NA	NA	America	N
		[186]	12 - 17, 14.64	NA	Anorexia nervosa	Treatment effects	Hospital	Significance	6 & 12 months	7	NA	Brazilian	NA	Brazil	N
		[119]	9 - 16, 13.7	NA	Anorexia nervosa	Treatment effects	Hospital	Significance	6 months	13	NA	NA	NA	NA	N
	Clinical Global Impressions Scales-Improvement scales (CGI-I)	[176]	8 -17, 13.3	Clinician	Obsessive compulsive disorder	Treatment effects	Outpatient child and adolescent psychiatry clinic	Significance	14 weeks, 6 & 9 months	24	50%	Primarily Norwegian 96%	NA	Norway	N
		[177]	13 - 17, 15.5	NA	Schizophrenia	Randomised trial	Multicentre study	Significance	6 months	385	39%	Primarily Caucasian 73%	NA	Belgium, Bulgaria, Czech Republic, Estonia, Germany, India, Poland, Romania, Russia, Spain, Ukraine, and America	N
		[187]	NA, 15	Clinician	Depression	Randomised trial	General practices and school based counselling services	Significance	2 & 5 months	170	66%	Primarily New Zealand European 59%	NA	New Zealand	N
		[180]	12 - 18, 15.1	Clinician	Depression	Randomised trial	School-based health clinics	NA	12 weeks	63	84%	Primarily Hispanic 71%	NA	America	N
		[188]	8 - 17, 12.2	Clinician Parents Young person	Obsessive compulsive disorder	Randomised trial	Large university-based specialty program	Significance	2, 4, 8 & 14 weeks	71	63%	NA	NA	NA	N
		[189]	6 - 18, 13.3	NA	Obsessive compulsive disorder & depression	Treatment effects	Outpatient mulitcentres	Significance	1, 2, 4, 6, 8, 12, 16, 20 & 24 weeks	22	63%	NA	NA	NA	N
		[190]	12 - 17, 15	NA	Depression	Treatment effects	Community mental health centre	Significance	128.5 days	21	43%	NA	NA	NA	N
		[191]	6 - 18, 12.5	Clinician	Obsessive compulsive disorder	Treatment effects	NA	Significance	1 year	65	48%	Primarily Caucasian 85%	NA	America	N
		[181]	11 - 17, 14	Clinician	Depression	Randomised trial	Child and adolescent mental health service	Significance	28 weeks	200	74%	Primarily Caucasian 97%	NA	England	N
		[183]	6 - 17, 12	NA	Depression	Randomised trial	Hospital, general practices & academic centres	NA	10 weeks	333	51%	Primarily Caucasian 70%	NA	NA	N
		[192]	10 - 17, 14.5	Clinician	Obsessive compulsive disorder	Randomised trial	NA	Significance	10, 43, 52 weeks & 2 years	10	40%	NA	NA	NA	N
		[169]	NA, 12.6	Clinician	Depression	Treatment effects	Community mental health centres	Significance	4 months	20	33%	Primarily Hispanic 52%	NA	America	N
		[193]	10 - 17, 15	Clinician	Social anxiety	Treatment effects	Hospital	NA	12 weeks	18	70%	NA	NA	Brazil	N
	Clinical Global Impressions Scales-Severity of Illness (CGI-S)	[173]	12 - 18, 15.9	Clinician	Depression	Treatment effects	Psychiatric institute clinical research centre	Significance	8 weeks	15	68%	NA	NA	America	N
		[194]	13 - 17, 16.42	NA	Depression	Treatment effects	Mental health institutions	Effect sizes: - Omega squared = .01	5 & 10 weeks	12	73%	NA	NA	NA	N
		[176]	8 -17, 13.3	Clinician	Obsessive compulsive disorder	Treatment effects	Outpatient child and adolescent psychiatry clinic	Significance	14 weeks, 6 & 9 months	24	50%	Primarily Norwegian 96%	NA	Norway	N
		[177]	13 - 17, 15.5	NA	Schizophrenia	Randomised trial	Multicentre study	Significance	6 months	385	39%	Primarily Caucasian 73%	NA	Belgium, Bulgaria, Czech Republic, Estonia, Germany, India, Poland, Romania, Russia, Spain, Ukraine, and America	N
		[180]	12 - 18, 15.1	Clinician	Depression	Randomised trial	School-based health clinics	NA	12 weeks	63	84%	Primarily Hispanic 71%	NA	America	N
		[86]	7 - 16, 12.8	NA	Childhood onset schizophrenia	Randomised trial	National institute of mental health	Significance	2 years	25	40%	Primarily Caucasian 56%	NA	NA	N
		[189]	6 - 18, 13.3	NA	Obsessive compulsive disorder & depression	Treatment effects	Outpatient mulitcentres	Significance	1, 2, 4, 6, 8, 12, 16, 20 & 24 weeks	22	63%	NA	NA	NA	N
		[190]	12 - 17, 15	NA	Depression	Treatment effects	Community mental health centre	Significance	128.5 days	21	43%	NA	NA	NA	N
		[191]	6 - 18, 12.5	Clinician	Obsessive compulsive disorder	Treatment effects	NA	Significance	1 year	65	48%	Primarily Caucasian 85%	NA	America	N
		[49]	10 -13 ,12	Clinician	Anxiety	Treatment effects	Community cross-section study	Effects sizes: - CGI-S = 2.06	7 & 14 weeks	20	79%	NA	NA	Brazil	N
		[89]	12 - 21, 15.9	NA	Schizophrenia	Treatment effects	Multicentre trial	Significance	6 weeks	60	29%	NA	NA	Germany	N
		[90]	16 - 38, 22.2	NA	Schizophrenia	Treatment effects	Centre for addiction and mental health	Significance	12 weeks	244	26%	Primarily Caucasian 50%	NA	Canada	N
		[91]	15 - 24, 19	NA	First episode psychosis	Randomised trial	Early psychosis prevention and intervention centre	Significance	4 weeks	126	NA	NA	NA	Australia	N
		[183]	6 - 17, 12	NA	Depression	Randomised trial	Hospital, general practices & academic centres	NA	10 weeks	333	51%	Primarily Caucasian 70%	NA	NA	N
		[116]	12 - 19, 14.2	Clinician	Mixed	Treatment effects	Adolescent day treatment unit	Significance	2.5 years	45	60%	NA	NA	NA	N
		[192]	10 - 17, 14.5	Clinician	Obsessive compulsive disorder	Randomised trial	NA	Significance	10, 43, 52 weeks & 2 years	10	40%	NA	NA	NA	N
		[94]	12 - 25, 18.5	NA	Bipolar disorder	Randomised trial	Medical centres	Significance	24 weeks	28	32%	Taiwanese	NA	Taiwan	N
		[95]	12 - 26, 18.28	Clinician	Schizophrenia	Treatment effects	Hospitals	Significance	24 weeks	36	39%	NA	NA	Taiwan	N
		[169]	NA, 12.6	Clinician	Depression	Treatment effects	Community mental health centres	Significance	4 months	20	33%	Primarily Hispanic 52%	NA	America	N
		[193]	10 - 17, 15	Clinician	Social anxiety	Treatment effects	Hospital	Effect sizes: - CGI-S = 1.9	12 weeks	18	70%	NA	NA	Brazil	N
		[119]	9 - 16, 13.7	NA	Anorexia nervosa	Treatment effects	Hospital	Significance	6 months	13	NA	NA	NA	NA	N
		[195]	9 - 17, 15.53	NA	First episode psychosis	Treatment effects	NA	NA	6 & 12 months	110	33%	NA	NA	NA	N
	Columbia Impairment Scale (CIS)	[196]	12 - 18, 15	NA	Depression	Treatment effects	Primary care clinics	Significance	6 months	35	90%	Primarily Caucasian 87%	NA	America	N
		[108]	11 - 20, 16.2	Parents Young person	Mixed	Treatment effects	Mental health services	NA	2 years	369	27%	Primarily Caucasian 45%	NA	America	N
		[118]	9 -18, 13.52	Parents	Mixed	Treatment effects	Centre for mental health services	NA	6 & 12 months	121	38%	Primarily African American 83%	Primarily family income less than $5000 30%	America	N
	Global Assessment of Functioning (GAF)	[197]	6 - 18, 15	NA	Bipolar disorder	Treatment effects	Community mental health clinic	NA	7.8 months	19	37%	NA	NA	NA	N
		[198]	12 - 18, 14.5	Clinician	Depression	Treatment effects	Community mental health clinic	Significance	6 months	34	53%	Caucasian	NA	NA	N
		[78]	17 - 30, 22	NA	Schizophrenia	Treatment effects	Community mental health service	NA	6 months & 1 year	101	28%	NA	NA	Italy	N
		[64]	12 - 19, NA	Clinician	Mixed	Randomised trial	Neuropsychiatric unit for children and adolescents	NA	9 months	20	15%	NA	NA	Italy	N
		[199]	12 - 18, 14.4	NA	First episode psychosis	Treatment effects	University hospital	NA	214 days	28	64%	NA	NA	Finland	N
		[200]	12 - 29, 15.96, 17.28, 17	NA	Schizophrenia	Non randomised trial	Psychiatric departments	Significance	6 & 12 months	44	42%	Primarily Caucasian 59%	NA	America	N
		[54]	16 - 23, 19	NA	Mixed	Treatment effects	Community based clinic	Reliable change: - Reliable improvement 52% - No change 48% - Reliable deterioration 0% Clinically significant change: (Proportion with clinically significant symptoms) - Pretherapy 90% - Posttherapy 54% - Clinically significant improvement 31%	11 months	78	82%	Primarily Swedish	NA	Sweden	N
		[201]	12 - 18, 14.5	NA	First episode psychosis	Treatment effects	University hospital	Significance	214 days	28	64%	NA	NA	Finland	N
		[202]	7 - 18, 14.7	Clinician	Suicidal behaviour	Treatment effects	Outpatient unit	NA	22 months	14	79%	NA	NA	Sweden	N
		[203]	NA, 16.4	NA	Socially withdrawn youth (SWY) (hikikomori)	Non randomised trial	Community mental health centre	NA	NA	280	27%	Korean	NA	South Korea	N
		[204]	14 - 35, 20.74	NA	Risk of psychosis	Randomised trial	Various primary and secondary care settings	NA	6, 12 & 24 months	288	37%	NA	NA	England, Scotland	N
		[205]	17 - 25, 21.3	NA	Mixed	Treatment effects	Division of mental health	Significance	12 months	23	49%	Primarily Caucasian 51%	NA	America	N
		[172]	NA, 15.6	NA	Anxiety/Social anxiety	Treatment effects	School and psychiatric unit	Significance	1 year	24	62%	NA	NA	Australia	N
		[98]	11 - 17, 13.23	Clinician	Mixed	Treatment effects	Children's mental health agency	Significance	NA	150	52%	Primarily Caucasian 48%	NA	NA	N
		[206]	16 - 30, 22.4	Clinician	Psychosis	Treatment effects	Early intervention psychosis service	Significance	6, 12 & 24 months	236	27%	New Zealand	NA	New Zealand	N
		[99]	11 - 17, 13.23	Clinician	Mixed	Treatment effects	Community mental health centre	Significance	NA	150	52%	Primarily Caucasian 48%	NA	NA	N
		[100]	NA, 12.9	NA	Mixed	Non randomised trial	Mental health unit	Significance	3 years	73	17%	NA	Primarily low socioeconomic status 66%	NA	N
		[207]	13 - 25, NA	NA	Risk of psychosis	Randomised trial	Medical research institute	Significance	12 weeks	81	NA	NA	NA	NA	N
		[208]	14 - 25, NA	NA	Mixed	Treatment effects	Mental health service	Significance	Median 9.3 months	44	80%	NA	NA	Australia	N
		[209]	14 - 29, 19.28	NA	First episode psychosis	Treatment effects	NA	Significance	50.58 months	157	59%	NA	NA	Australia	N
		[210]	14 - 22, 18.3	NA	Mixed	Treatment effects	Centre of child and adolescent psychiatry	Significance	6, 18, 30, 42 & 54 weeks	49	51%	Born in Netherlands 92%	NA	NA	N
		[83]	16 - 36, 23.1	NA	Psychosis	Treatment effects	Outreach and support intervention services	Effect sizes: - d = -1.04	1 year	101	33%	Primarily Caucasian 66%	NA	America	N
		[109]	12 - 18, 15.11	Clinician	Mixed	Non randomised trial	Child and adolescent mental health service	Significance	12 months	55	58%	NA	NA	NA	N
		[87]	15 -34, 23.6	NA	Schizophrenia	Treatment effects	University hospital	Significance	1 week	7	29%	NA	NA	Japan	N
		[50]	14 - 18, 15	NA	Mixed	Randomised trial	Child and adolescent psychiatry department	Effect sizes: - Mindfulness d = -1.02 - TAU d = 0.24	8 weeks & 3 months	74	73%	Primarily Caucasian 45%	NA	NA	N
		[91]	15 - 24, 19	NA	First episode psychosis	Randomised trial	Early psychosis prevention and intervention centre	Significance	4 weeks	126	NA	NA	NA	Australia	N
		[211]	12 - 21, 15.1	Clinician	Risk of psychosis	Treatment effects	University hospital	Effect sizes: - GAF d = 1.17 Clinically significant change: (Proportion with clinically significant symptoms) - Baseline 60% - Follow up 24.4% - Change 35.6%	9.5 months	90	53%	NA	NA	Finland	N
		[212]	14 - 21, 17	NA	Mixed	Treatment effects	Psychiatric unit	Significance	10 months	137	46%	NA	NA	France	N
		[213]	13 - 17, 15.9	Clinician	Mixed	Treatment effects	Psychiatric inpatient unit	Effect sizes: - GAF d = 3.34	10.81 days	75	51%	Primarily Caucasian 44%	NA	America	N
		[214]	NA, 15.5	NA	Auditory hallucinations	Treatment effects	NA	Significance	5 days & 1 month	10	30%	NA	NA	NA	N
		[93]	14 - 30, 18	NA	Risk of psychosis	Randomised trial	Mental health clinic	Significance	12 months	105	61%	NA	NA	Australia	N
		[115]	12 - 18, 15.3	Clinician	Depression	Randomised trial	Child and adolescent mental health service	Significance	9 months	66	66%	Primarily born in Australia 90%	NA	Australia	N
		[162]	NA, 15.75, 12.95	Clinician	Mixed	Treatment effects	Schools	NA	6 months	181	63%	Primarily African American 76%	NA	America	N
	Global Assessment Scale (GAS)	[81]	12 - 18, 15.2	Clinician	Psychosis	Randomised trial	Centre for child and adolescent psychiatry	Significance	6 months	25	46%	NA	NA	Norway	N
		[84]	14 - 22, 17.2	Clinician	Borderline personality disorder	Treatment effects	Youth community agency	Significance	6 weeks	11	85%	NA	NA	NA	N
		[215]	12 - 17, 14.6	NA	Mixed	Treatment effects	Child and adolescent residential service	Significance	28 & 58 months	34	50%	NA	NA	NA	N
	Social and Occupational Functioning Assessment Scale (SOFAS)	[157]	15 - 18, NA	NA	Borderline personality disorder	Randomised trial	Government funded health service for young people	NA	6, 12 & 24 months	78	NA	NA	NA	Australia	N
		[160]	15 - 18, 16.3	NA	Borderline personality disorder	Non randomised trial	Youth mental health service	Significance	6, 12 & 24 months	110	74%	NA	Primarily low socioeconomic status 57%	NA	N
		[131]	16 - 25, 19.2	NA	Depression	Non randomised trial	Youth alcohol and other drugs agencies	Significance	3 & 6 months	67	37%	NA	NA	Australia	N
		[88]	17 - 25, 21.4	NA	First episode psychosis	Randomised trial	Early psychosis prevention and intervention centre	Significance	6 months	41	20%	NA	NA	Australia	N
		[91]	15 - 24, 19	NA	First episode psychosis	Randomised trial	Early psychosis prevention and intervention centre	Significance	4 weeks	126	NA	NA	NA	Australia	N
	Vanderbilt Functioning Index (VFI)	[107]	11 - 17, 13.6	Parents Young person	Mixed	Treatment effects	Outpatient mental health centre	Significance	6 months	100	41%	Primarily Caucasian 43%	NA	America	N
		[110]	11 - 18, 13.47	NA	Mixed	Treatment effects	Outpatient mental health clinic	Significance	6 month	143	38%	Primarily Caucasian 45%	NA	America	N
		[216]	5 - 17, 12.7	Parents Young person	Mixed	Treatment effects	Mental health centre	Significance	6, 12, 18 & 24 months	82	35%	Primarily Caucasian 72%	Primarily low income 58%	America	N
Quality of Life	EuroQol (EQ-5D)	[217]	14 - 19, 16.6	NA	Personality disorders	Treatment effects	Mental health care institute	Effects sizes: - EQ-5D d = 0.58	12 months	51	85%	NA	NA	Netherlands	N
		[181]	11 - 17, 14	Young person	Depression	Randomised trial	Child and adolescent mental health service	Significance	28 weeks	200	74%	Primarily Caucasian 97%	NA	England	N
		[218]	14 - 18, 16.5	Young person	Borderline personality disorder	Treatment effects	Mental health centre, general practitioner & hospital	Effects sizes: - EQ-5D d = 1.11	12 months	11	83%	NA	NA	Netherlands	N
	KIDSCREEN-52	[141]	8 - 18, 12.91	NA	None	Naturalistic	General community	Effect sizes (KIDSCREEN Index): - Improvement = 0.01 - Stable = -0.34 - Worsened = -0.56	3 years	454	50%	NA	Primarily middle affluence level 50%	NA	N
		[219]	8 - 18, 12.91	Young person	None	Naturalistic	General community	Effects sizes: - Index KIDSCREEN-10 = -0.35	3 years	454	50%	NA	Primarily middle affluence level 50%	NA	N
	(KIDSCREEN-27)	[65]	4 - 21, 12.88, 13.46	Parents Young person	Depression	Non randomised trial	Private practice	Effects sizes: Intervention - Parents d = 0.83 - Young person d = 0.56	1 year	49	69%	NA	NA	Germany	N
	(KIDSCREEN-27)	[220]	8 -18, 12.4	Young person	None	Naturalistic	General community	Effect sizes (KIDSCREEN Index): - Males = -0.37 - Females = -0.29	3 years	840	52%	German	Primarily middle socioeconomic level 50%	NA	N
	Medical Outcomes Study (MOS) 36-item Short Form Health Survey (SF-36)	[51]	16 - 34, 22.8	NA	First episode mania	Treatment effects	Hospitals	Effect sizes: - Mental component summary eta = 0.35 - Physical component summary eta = 0.26	6, 12 & 18 months	63	52%	Primarily Caucasian 76%	NA	Canada	N
		[221]	14 - 19, 16.5	NA	Anorexia nervosa	Treatment effects	Residential treatment facility	Significance	NA	65	100%	Caucasian	NA	America	N
		[222]	14 - 65, 22.3	NA	Eating disorders	Treatment effects	Psychiatric hospital	Significance	2 years	131	98%	NA	NA	Spain	N
		[223]	12 - 16, 14	NA	Anorexia nervosa	Randomised trial	Children's hospital	Significance	3 months	22	91%	Spanish Caucasian	NA	Spain	N
		[224]	16 - 18, 17	Young person	Anger	Randomised trial	General community	Significance	8 weeks	81	0%	NA	NA	NA	N
	(Mental health subscale)	[225]	15 - 15, 15	Young person	None	Naturalistic	Schools	Effects sizes: - Males = -0.52 - Females = -0.36	4 years	844	57%	NA	NA	Slovakia	N
	(Medical Outcomes Study (MOS) 12-item Short Form Health Survey (SF-12))	[205]	17 - 25, 21.3	NA	Mixed	Treatment effects	Division of mental health	Significance	12 months	23	49%	Primarily Caucasian 51%	NA	America	N
	(SF-12: Mental Component Summary (MCS-12))	[226]	13 - 21, 17.2	NA	Depression	Randomised trial	Public and academic health care programs	Significance	6 months	344	78%	Primarily Hispanic/Latino 56%	NA	America	N
	(SF-12: MCS-12)	[227]	13 - 21, NA	NA	Depression	Randomised trial	Public and academic health care programs	Significance	6, 12 & 18 months	322	78%	Primarily Hispanic/Latino 56%	NA	NA	N
	(SF-12: MCS-12)	[228]	13 - 21, 17	NA	Depression	Randomised trial	Managed care, the public sector & academic centre clinics	NA	6 months	325	78%	Primarily Latino 67%	NA	NA	N
	(SF-12)	[229]	14 - 24, 18	NA	Mixed	Randomised trial	Regional division of general practice	NA	6 weeks	86	72%	NA	NA	Australia	N
	(SF-12)	[230]	11 - 18, 14.6	NA	None	Treatment effects	Community youth service	Effect sizes: 1 year - MCS-12 = 0.40 - PCS-12 = NA	1 month & 1 year	33	36%	NA	NA	Canada	N
	Satisfaction with Life Scale (SWLS)	[230]	11 - 18, 14.6	NA	None	Treatment effects	Community youth service	NA	1 month & 1 year	33	36%	NA	NA	Canada	N
		[125]	NA, 14.2	Young person	None	Naturalistic	Social welfare department	NA	1 year	199	53%	Hong Kong	Low socioeconomic status	Hong Kong	N
		[129]	NA, 13	NA	None	Naturalistic	Schools	NA	1 year	378	49%	Chinese	NA	Hong Kong	N
	World Health Organisation Quality of Life Instrument-Brief (WHOQOL-BREF)	[171]	7 - 17, 14.75	NA	Mixed	Treatment effects	Child and adolescent mental health service	Significance	Median 17 weeks	49	66%	NA	NA	Scotland	N
		[94]	12 - 25, 18.5	NA	Bipolar disorder	Randomised trial	Medical centres	Significance	24 weeks	28	32%	Taiwanese	NA	Taiwan	N
		[95]	12 - 26, 18.28	Clinician	Schizophrenia	Treatment effects	Hospitals	Significance	24 weeks	36	39%	NA	NA	Taiwan	N
		[123]	17 - 20, 18.2	Young person	None	Naturalistic	University	NA	1, 2, 3, 4, 5 & 6 years	1253	52%	Primarily Caucasian 73%	NA	America	N
	Youth Quality of Life Instrument-Research Version (YQOL-R)	[49]	10 -13 ,12	Young person	Anxiety	Treatment effects	Community cross-section study	Significance	7 & 14 weeks	20	79%	NA	NA	Brazil	N
		[150]	14 - 19, 15.98	NA	Borderline personality disorder	Randomised trial	Mental health centres	Effect sizes: ERT + TAU - Post d = -0.05 - Follow up d = -0.48 TAU - Post d = -0.14	6 & 12 months	109	96%	NA	NA	Netherlands	N
		[193]	10 - 17, 15	Young person	Social anxiety	Treatment effects	Hospital	Effect sizes: - Y-QOL-R = 0.8	2, 4, 8 & 12 weeks	18	70%	NA	NA	Brazil	N
Multidimensional	Behavioural Assessment System for Children-2 (BASC-2)	[55]	14 - 18, 16.3	Parents Young person	Mixed	Treatment effects	School	Significance	18 weeks & 6 months	64	66%	Primarily Caucasian 91%	NA	America	N
		[151]	15 - 19, 16.8	Young person	None	Randomised trial	School	Significance	11 weeks	121	42%	Primarily Caucasian 90%	NA	NA	N
	Health of the Nation Outcome Scale (HoNOS)	[78]	17 - 30, 22	NA	Schizophrenia	Treatment effects	Community mental health service	NA	6 months & 1 year	101	28%	NA	NA	Italy	N
		[206]	16 - 30, 22.4	Clinician	Psychosis	Treatment effects	Early intervention psychosis service	Significance	6, 12 & 24 months	236	27%	New Zealand	NA	New Zealand	N
		[85]	15 - 25, 20.4	Clinician	First episode psychosis	Treatment effects	Early psychosis prevention and intervention	Significance	3 & 12 months	22	32%	NA	NA	Australia	N
	Health of the Nation Outcome Scales for Children and Adolescents (HoNOSCA)	[231]	3 - 18, 14	Clinician	Mixed	Treatment effects	Private day hospitals	Significance	6 months	30	40%	Greek	NA	Greece	N
		[170]	NA, 16.2	NA	Eating disorder	Treatment effects	Specialist inpatient hospital	NA	11 & 23 months	41	94%	NA	NA	England, Wales	N
		[232]	16 - 18, 16.53, 16.78	Clinician	Mixed	Treatment effects	Inpatient mental health facility	NA	24 days	46	67%	NA	NA	New Zealand	N
	(Excluding items 14 & 15)	[233]	10 - 18, 15.7	Clinician	Mixed	Treatment effects	Psychiatric services for adolescents	Effect sizes: - HoNOSCA d = 0.81	Median 8.5 days	136	70%	NA	NA	Norway	N
		[171]	7 - 17, 14.75	Clinician	Mixed	Treatment effects	Child and adolescent mental health service	Significance	Median 17 weeks	49	66%	NA	NA	Scotland	N
		[234]	7 - 18, 12.9	Clinician	Mixed	Treatment effects	Child psychiatry unit	NA	21.55 days	55	36%	NA	NA	Lithuania	N
		[172]	NA, 15.6	NA	Anxiety/Social anxiety	Treatment effects	School and psychiatric unit	Significance	1 year	24	62%	NA	NA	Australia	N
		[194]	13 - 17, 16.42	NA	Depression	Treatment effects	Mental health institutions	Effect sizes: - Omega squared = .04	5 & 10 weeks	12	73%	NA	NA	NA	N
	(HoNOSCA 14 - 17, HoNOS 18 - 25)	[208]	14 - 17, NA	NA	Mixed	Treatment effects	Mental health service	Significance	Median 9.3 months	44	80%	NA	NA	Australia	N
		[235]	13 - 18, 15.05	Young person	Mixed	Treatment effects	Adolescent mental health service	NA	6, 12 & 18 weeks	150	72%	NA	NA	NA	N
		[236]	13 - 17, 15.2	Clinician	Mixed	Treatment effects	University child and adolescent psychiatry service	Significance	7 months	20	45%	Primarily Caucasian 95%	NA	Switzerland	N
		[175]	NA, 15.9	NA	Mixed	Treatment effects	Adolescent inpatient hospital unit	Significance	51 days	118	58%	NA	NA	England	N
		[178]	12 - 18, 15.1	Clinician	Mixed	Treatment effects	Child and adolescent mental health service	Significance	NA	67	47%	NA	NA	Australia	N
		[237]	12 - 17, 15.05	Clinician	Mixed	Treatment effects	In-patient facility for adolescents	Significance	3 & 6 months	25	41%	NA	NA	Australia	N
		[238]	11 - 17, 14	Clinician Young person	Anorexia nervosa	Randomised trial	Child and adolescent mental health service	Significance	1 & 2 years	161	92%	NA	NA	England	N
		[239]	16 - 18, NA	Clinician	Mixed	Treatment effects	Youth inpatient unit	Significance	3 weeks	72	NA	NA	NA	New Zealand	N
		[56]	11 - 19, 15	Clinician	Mixed	Treatment effects	Child and adolescent mental health service	Significance	1 year	31	61%	NA	NA	England	N
		[181]	11 - 17, 14	Clinician	Depression	Randomised trial	Child and adolescent mental health service	Significance	28 weeks	200	74%	Primarily Caucasian 97%	NA	England	N
		[240]	11 - 17, 14	Clinician Young person	Anorexia nervosa	Randomised trial	Child and adolescent mental health service	Significance	1 & 2 years	161	92%	NA	NA	England	N
		[241]	12 - 17.	NA	Deliberate self harm	Randomised trial	Child and adolescent mental health service	Significance	6 & 12 months	359	11%	NA	NA	England	N
		[138]	12 - 16, 14	Clinician	Deliberate self harm	Randomised trial	Child and adolescent mental health service	Significance	8 weeks, 6 & 12 months	72	90%	NA	NA	Australia	N
	Ohio Scales	[97]	4 - 16, 12.2	NA	Mixed	Non randomised trial	Managed care organisation	Significance	6 months	278	42%	Primarily Caucasian 72%	NA	NA	N
	(Problem severity subscale)	[242]	12 - 18, 14.20	Parents Young person	Mixed	Treatment effects	Community mental health centre	Reliable change: (Young person report) - Improvement 54.7% - No change 36.8% - Deterioration 8.5% (Parents report) - Improvement 45.3% - No change 43.6% - Deterioration 11.1% Clinically significant change: - Young person 41.9% - Parents 29.9%	3 months	117	58%	Primarily Caucasian 92%	NA	America	N
		[243]	NA, 12.54	Clinician Parents Young person (12 - 18)	Mixed	Treatment effects	Community mental health centre	NA	4 months	16	29%	NA	NA	NA	N
		[244]	12 - 18, 14.82	Parents Young person	Mixed	Treatment effects	Department of mental health	NA	6 months	3860	45%	Primarily Caucasian 59%	NA	America	N
	Young Persons Clinical Outcomes for Routine Evaluation questionnaire (YP CORE)	[245]	11 - 18, NA	Young person	Mixed	Treatment effects	School counselling	Effect sizes: - Functioning = 0.783 - Problems = 0.711 - Well-being = 0.651 - Risk = 0.307	8 months	40	62%	NA	NA	Scotland	N
		[136]	NA, 14.2	NA	Mixed	Randomised trial	Schools	Significance	6 weeks	27	78%	NA	NA	Scotland, England	N
	Youth Outcome Questionnaire (Y-OQ)	[246]	4 - 17, 13.7	Parents Young person	Mixed	Treatment effects	Community mental health and private managed care	Reliable change: - Reliable improvement 27.3% - No reliable change 28.9% - Deterioration 15% Clinically significant and reliable change: - Recovery 26.9% - Reliable worsening 1.9%	Community: Routine - 8.9 weeks Commercial: Routine - 2.6 weeks	2715	46%	NA	NA	America	N
	(Youth Outcome Questionnaire-30 (YOQ-30))	[55]	14 - 18, 16.3	NA	Mixed	Treatment effects	School	Significance	18 weeks & 6 months	64	66%	Primarily Caucasian 91%	NA	America	N
		[247]	4 - 17, 12, 12.9	Parents	Mixed	Treatment effects	Community mental health system & managed care organisation	Reliable change (community): - Reliable improvement 27.5% - No change 31.6% - Reliable deterioration 24.1% Clinically significant and reliable change (community): - Recovered 16.8% Reliable change (managed care): - Reliable improvement 28.5% - No change 31.4% - Reliable deterioration 14.3% Clinically significant and reliable change: (managed care): - Recovered 25.8%	Community: Routine - 25.3 weeks Managed care: Routine - 8.7 weeks	4011	44%	NA	NA	America	N
		[169]	NA, 12.6	Parents	Depression	Treatment effects	Community mental health centres	Significance	4 months	20	33%	Primarily Hispanic 52%	NA	America	N
	(YOQ-30)	[248]	14 - 18, 16	Young person	None	Treatment effects	Schools	Reliable change: - Reliable improvement 18% - No change 32% - Reliable deterioration 5% Clinically significant and reliable change: - Recovered 45%	6 & 12 months	31	66%	Primarily Caucasian 91%	NA	America	N
